# Supplementary material for: Comprehensive Analysis of the Structure and Function of Peptide:N-Glycanase 1 and Relationship with Congenital Disorder of Deglycosylation
Source: Nutrients. 2022 Apr 19;14(9):1690. doi: 10.3390/nu14091690 (PMC9102325; doi:10.3390/nu14091690)
Supplement: Supplementary file 1 [file nutrients-14-01690-s001.zip]

Archive with 3 entries (3 files):
- Supplementary Table S1. Properties of NGLY1.xlsx
- Supplementary Table S2. Reported patients with NGLY1 mutations.xlsx
- Supplementary Table S3. Functional prediction for missense mutations by missense3D.xlsx
