# Supplementary material for: Comprehensive Analysis of the Structure and Function of Peptide:N-Glycanase 1 and Relationship with Congenital Disorder of Deglycosylation
Source: Nutrients. 2022 Apr 19;14(9):1690. doi: 10.3390/nu14091690 (PMC9102325; doi:10.3390/nu14091690)
Supplement: Supplementary file 1 [file nutrients-14-01690-s001.zip › Supplementary Table S1. Properties of NGLY1.xlsx]

## Sheet: Sheet1
Name	UniProt Acc.	Sources	Basic information	Active sites	PTM types	Location	Low activity substrates	High activity substrates	Interacting proteins	Function
PNGase A	P81898	Prunus dulcis	Heterodimer: Subunit A: 165 – 571 aa Subunit B: 1-? Inhibited by Zn2+, Cu2+, Fe3+	/	N-glycosylation	/	Peptides longer than 13 residuals	Peptide with 3-4 residuals with high mannose or hybrid glycans	/	/
PNG1	Q9FGY9	Arabidopsis thaliana	Protein: 721aa MW: 82,45 kD Cofactor: Zn2+	Cys251 His278 Asp295	Phosphorylation	Cytosol; Nucleus;	/	High mannose glycans;	AT5G46630	Endocytosis; Intracellular Protein Transport
PNGase F	P21163	Flavobacterium meningosepticum	Monomer: Signal peptide: 1-40 Mature form: 41-354	Asp100 Glu158 Glu246	Digestion at 40-41	Secretory	/	(bi-, tri-, and tetra-), hybrid, and polysialic chains; High mannose glycans;	/	/
PNG1	Q02890	Saccharomyces cerevisiae	Optimal pH: 6.6 Km: 200 mM MW: 43.21 kD Cofactor: Zn2+	Cys191 His218 Asp235	Phosphorylation; Ubiquitination	Cytosol; Nucleus;	sialylated glycopeptide	High-mannose glycopeptide	Rad23;	ERAD pathway
Ngly1	Q9JI78	Mus musculus	Optimal pH: 7.0; Length: 651aa MW: 74,28 kD Cofactor: Zn2+	Cys306 His333 Asp350	Acetylation	Cytosol; Nucleus;	/	High-mannose glycopeptide	Vcp, Amfr, Rad23b	ERAD pathway
NGLY1	Q96IV0	H. sapiens	Optimal pH: 7.0; Length: 654 aa MW: 74.26 kD Cofactor: Zn2+	Cys309 His336 Asp353	Phosphorylation; Acetylation	Cytosol; Nucleus;	/	High-mannose glycopeptide	VCP, DERL1, FBXO6, RAD23A, RAD23B	ERAD pathway
