# Supplementary material for: Comprehensive Analysis of the Structure and Function of Peptide:N-Glycanase 1 and Relationship with Congenital Disorder of Deglycosylation
Source: Nutrients. 2022 Apr 19;14(9):1690. doi: 10.3390/nu14091690 (PMC9102325; doi:10.3390/nu14091690)
Supplement: Supplementary file 1 [file nutrients-14-01690-s001.zip › Supplementary Table S2. Reported patients with NGLY1 mutations.xlsx]

## Sheet: Total
Patient	Family	Patient	Sex	Age	Origin		Location (GRCh37)		Exons			Consequence		dbSNP ID	Inheritance		References
Need AC, 2012	1	1	Male	3 y	European-American	NGLY1	3:25761025	NM_018297	12	c.1891delC	NP_060767	p.Gln631fs	Frameshift	rs587776982	Mother	/	J Med Genet. 2012 Jun;49(6):353-61
Need AC, 2012	1	1	Male	3 y	European-American	NGLY1	3:25775422	NM_018297	8	c.1201A>T	NP_060767	p.Arg401Ter	Stop gain	rs201337954	Father	/	J Med Genet. 2012 Jun;49(6):353-61
Enns GM, 2014	2	1	Male	5 y	Puerto Rico	NGLY1	3:25761025	NM_018297	12	c.1891delC	NP_060767	p.Gln631fs	Frameshift	rs587776982	Mother	/	Genet Med. 2014 Oct;16(10):751-8
Enns GM, 2014	2	1	Male	5 y	Puerto Rico	NGLY1	3:25775422	NM_018297	8	c.1201A>T	NP_060767	p.Arg401Ter	Stop gain	rs201337954	Father	/	Genet Med. 2014 Oct;16(10):751-8
Enns GM, 2014	3	1	Female	20 y	European	NGLY1	3:25773864-25773865	NM_018297	9	c.1370dup	NP_060767	p.Arg458Lysfs	Frameshift	rs587777265	Mother	/	Genet Med. 2014 Oct;16(10):751-8
Enns GM, 2014	3	1	Female	20 y	European	NGLY1	3:25773864-25773865	NM_018297	9	c.1370dup	NP_060767	p.Arg458Lysfs	Frameshift	rs587777265	Father	/	Genet Med. 2014 Oct;16(10):751-8
Enns GM, 2014	4	1	Female	4 y	European	NGLY1	3:25773864-25773865	NM_018297	8	c.1205_1207delGAA	NP_060767	p.Arg402del	inframe deletion	rs587777266	Mother	/	Genet Med. 2014 Oct;16(10):751-8
Enns GM, 2014	4	1	Female	4 y	European	NGLY1	3:25761670	NM_018297	11	c.1624C>T	NP_060767	p.Arg542Ter	Stop gain	rs528583612	Father	/	Genet Med. 2014 Oct;16(10):751-8
Enns GM, 2014	5	1	Male	2 y	European	NGLY1	3:25775422	NM_018297	8	c.1201A>T	NP_060767	p.Arg401Ter	Stop gain	rs201337954	Mother	/	Genet Med. 2014 Oct;16(10):751-8
Enns GM, 2014	5	1	Male	2 y	European	NGLY1	3:25775422	NM_018297	8	c.1201A>T	NP_060767	p.Arg401Ter	Stop gain	rs201337954	Father	/	Genet Med. 2014 Oct;16(10):751-8
Enns GM, 2014	6	1	Male	5 y	European	NGLY1	3:25775422	NM_018297	8	c.1201A>T	NP_060767	p.Arg401Ter	Stop gain	rs201337954	Mother	/	Genet Med. 2014 Oct;16(10):751-8
Enns GM, 2014	6	1	Male	5 y	European	NGLY1	3:25775422	NM_018297	8	c.1201A>T	NP_060767	p.Arg401Ter	Stop gain	rs201337954	Father	/	Genet Med. 2014 Oct;16(10):751-8
Enns GM, 2014	6	2	Female	9 m	European	NGLY1	3:25775422	NM_018297	8	c.1201A>T	NP_060767	p.Arg401Ter	Stop gain	rs201337954	Mother	/	Genet Med. 2014 Oct;16(10):751-8
Enns GM, 2014	6	2	Female	9 m	European	NGLY1	3:25775422	NM_018297	8	c.1201A>T	NP_060767	p.Arg401Ter	Stop gain	rs201337954	Father	/	Genet Med. 2014 Oct;16(10):751-8
Enns GM, 2014	7	1	Female	3 y	European	NGLY1	3:25775422	NM_018297	8	c.1201A>T	NP_060767	p.Arg401Ter	Stop gain	rs201337954	Mother	/	Genet Med. 2014 Oct;16(10):751-8
Enns GM, 2014	7	1	Female	3 y	European	NGLY1	3:25775422	NM_018297	8	c.1201A>T	NP_060767	p.Arg401Ter	Stop gain	rs201337954	Father	/	Genet Med. 2014 Oct;16(10):751-8
Enns GM, 2014	7	2	Female	16 y	European	NGLY1	3:25775422	NM_018297	8	c.1201A>T	NP_060767	p.Arg401Ter	Stop gain	rs201337954	Mother	/	Genet Med. 2014 Oct;16(10):751-8
Enns GM, 2014	7	2	Female	16 y	European	NGLY1	3:25775422	NM_018297	8	c.1201A>T	NP_060767	p.Arg401Ter	Stop gain	rs201337954	Father	/	Genet Med. 2014 Oct;16(10):751-8
Heeley J, 2015	8	1	Male	19 y	European	NGLY1	3:25805702	NM_018297	3	c.347C>G	NP_060767	p.Ser116Ter	Stop gain	rs907852687	Mother	/	Am J Med Genet A. 2015 Apr;167A(4):816-20
Heeley J, 2015	8	1	Male	19 y	European	NGLY1	3:25781063	NM_018297	5	c.881+5G>T	NP_060767	/	splice donor	rs1135401731	Father	/	Am J Med Genet A. 2015 Apr;167A(4):816-20
Caglayan AO, 2015	9	1	Male	died	Turkey	NGLY1	3:25770699-25770702	NM_018297	10	c.1533_1536delTCAA	NP_060767	p.Asn511Lysfs	Frameshift	rs765211108	Mother	/	Eur J Med Genet. 2015 Jan;58(1):39-43
Caglayan AO, 2015	9	1	Male	died	Turkey	NGLY1	3:25770699-25770702	NM_018297	10	c.1533_1536delTCAA	NP_060767	p.Asn511Lysfs	Frameshift	rs765211108	Father	/	Eur J Med Genet. 2015 Jan;58(1):39-43
Caglayan AO, 2015	9	2	Female	9 y	Turkey	NGLY1	3:25770699-25770702	NM_018297	10	c.1533_1536delTCAA	NP_060767	p.Asn511Lysfs	Frameshift	rs765211108	Mother	/	Eur J Med Genet. 2015 Jan;58(1):39-43
Caglayan AO, 2015	9	2	Female	9 y	Turkey	NGLY1	3:25770699-25770702	NM_018297	10	c.1533_1536delTCAA	NP_060767	p.Asn511Lysfs	Frameshift	rs765211108	Father	/	Eur J Med Genet. 2015 Jan;58(1):39-43
Caglayan AO, 2015	10	1	Female	/	European	NGLY1	3:25775422	NM_018297	8	c.1201A>T	NP_060767	p.Arg401Ter	Stop gain	rs201337954	Mother	/	Eur J Hum Genet. 2016 May;24(5):660-5
Caglayan AO, 2015	10	1	Female	/	European	NGLY1	3:25775422	NM_018297	8	c.1201A>T	NP_060767	p.Arg401Ter	Stop gain	rs201337954	Father	/	Eur J Hum Genet. 2016 May;24(5):660-5
Lam C, 2017	11	1	Male	3 y	/	NGLY1	3:25778874	NM_018297	6	c.953T>C	NP_060767	p.Leu318Pro	Missense	/	/	/	Genet Med. 2017 Feb;19(2):160-168
Lam C, 2017	11	1	Male	3 y	/	NGLY1	3:25775454	NM_018297	8	c.1169G>C	NP_060767	p.Arg390Pro	Missense	rs1135401728	/	/	Genet Med. 2017 Feb;19(2):160-168
Lam C, 2017	12	1	Female	5 y	/	NGLY1	3:25778897	NM_018297	6	c.931G>A	NP_060767	p.Glu311Lys	Missense	rs201791209	/	/	Genet Med. 2017 Feb;19(2):160-168
Lam C, 2017	12	1	Female	5 y	/	NGLY1	3:25781219	NM_018297	5	c.730T>C	NP_060767	p.Trp244Arg	Missense	rs1135401729	/	/	Genet Med. 2017 Feb;19(2):160-168
Lam C, 2017	13	1	Male	6 y	/	NGLY1	3:25770631	NM_018297	10	c.1604G>A	NP_060767	p.Trp535Ter	Stop gain	rs767388144	/	/	Genet Med. 2017 Feb;19(2):160-168
Lam C, 2017	13	1	Male	6 y	/	NGLY1	3:25761006	NM_018297	12	c.1910delT	NP_060767	p.Ser636_Leu637insTer	Stop gain	rs1135401730	/	/	Genet Med. 2017 Feb;19(2):160-168
Lam C, 2017	14	1	Female	8 y	/	NGLY1	3:25792625	NM_018297	4	c.622C>T	NP_060767	p.Gln208Ter	Stop gain	rs200561967	/	/	Genet Med. 2017 Feb;19(2):160-168
Lam C, 2017	14	1	Female	8 y	/	NGLY1	3:25778898	NM_018297	6	c.930C>T	NP_060767	p.Gly310=	splice donor	rs745814294	/	/	Genet Med. 2017 Feb;19(2):160-168
Lam C, 2017	14	2	Male	10 y	/	NGLY1	3:25792625	NM_018297	4	c.622C>T	NP_060767	p.Gln208Ter	Stop gain	rs200561967	/	/	Genet Med. 2017 Feb;19(2):160-168
Lam C, 2017	14	2	Male	10 y	/	NGLY1	3:25778898	NM_018297	6	c.930C>T	NP_060767	p.Gly310=	splice donor	rs745814294	/	/	Genet Med. 2017 Feb;19(2):160-168
Lam C, 2017	15	1	Female	17 y	/	NGLY1	3:25775422	NM_018297	8	c.1201A>T	NP_060767	p.Arg401Ter	Stop gain	rs201337954	/	/	Genet Med. 2017 Feb;19(2):160-168
Lam C, 2017	15	1	Female	17 y	/	NGLY1	3:25775422	NM_018297	8	c.1201A>T	NP_060767	p.Arg401Ter	Stop gain	rs201337954	/	/	Genet Med. 2017 Feb;19(2):160-168
Kong J, 2018	16	1	Female	2 y	/	NGLY1	3:25775416-25775418	NM_018297	8	c.1205_1207delGAA	NP_060767	p.Arg402del	inframe deletion	rs587777266	/	/	Mitochondrion. 2018 Jan;38:6-16
Kong J, 2018	16	1	Female	2 y	/	NGLY1	3:25761670	NM_018297	11	c.1624C>T	NP_060767	p.Arg542Ter	Stop gain	rs528583612	/	/	Mitochondrion. 2018 Jan;38:6-16
Kong J, 2018	17	1	Male	6 y	/	NGLY1	3:25770631	NM_018297	10	c.1604G>A	NP_060767	p.Trp535Ter	Stop gain	rs767388144	/	/	Mitochondrion. 2018 Jan;38:6-16
Kong J, 2018	17	1	Male	6 y	/	NGLY1	3:25761006	NM_018297	12	c.1910delT	NP_060767	p.Ser636_Leu637insTer	Stop gain	rs1135401730	/	/	Mitochondrion. 2018 Jan;38:6-16
Hall PL, 2018	19	1	Female	7 y	/	NGLY1	3:25761025	NM_018297	12	c.1891delC	NP_060767	p.Gln631fs	frameshift	rs587776982	Mother	/	Mol Genet Metab. 2018 May;124(1):82-86
Hall PL, 2018	19	1	Female	7 y	/	NGLY1	3:25761025	NM_018297	12	c.1891delC	NP_060767	p.Gln631fs	frameshift	rs587776982	Father	/	Mol Genet Metab. 2018 May;124(1):82-86
Haijes HA, 2019	20	1	Male	18 y	Moroccan	NGLY1	3:25805804	NM_018297	3	c.247-2A>G	NP_060767	/	Splice acceptor	/	Mother	/	Mol Genet Metab. 2019 Aug;127(4):368-372
Haijes HA, 2019	20	1	Male	18 y	Moroccan	NGLY1	3:25805804	NM_018297	3	c.247-2A>G	NP_060767	/	Splice acceptor	/	Father	/	Mol Genet Metab. 2019 Aug;127(4):368-372
Haijes HA, 2019	20	2	Female	26 y	Moroccan	NGLY1	3:25805804	NM_018297	3	c.247-2A>G	NP_060767	/	Splice acceptor	/	Mother	/	Mol Genet Metab. 2019 Aug;127(4):368-372
Haijes HA, 2019	20	2	Female	26 y	Moroccan	NGLY1	3:25805804	NM_018297	3	c.247-2A>G	NP_060767	/	Splice acceptor	/	Father	/	Mol Genet Metab. 2019 Aug;127(4):368-372
Haijes HA, 2019	21	1	Male	11 y	Turkish	NGLY1	3:25761538	NM_018297	11	c.1756C>T	NP_060767	p.Arg586Ter	Stop gain	rs1383370693	Mother	/	Mol Genet Metab. 2019 Aug;127(4):368-372
Haijes HA, 2019	21	1	Male	11 y	Turkish	NGLY1	3:25761538	NM_018297	11	c.1756C>T	NP_060767	p.Arg586Ter	Stop gain	rs1383370693	Father	/	Mol Genet Metab. 2019 Aug;127(4):368-372
Haijes HA, 2019	21	2	Female	6 y	Turkish	NGLY1	3:25761538	NM_018297	11	c.1756C>T	NP_060767	p.Arg586Ter	Stop gain	rs1383370693	Mother	/	Mol Genet Metab. 2019 Aug;127(4):368-372
Haijes HA, 2019	21	2	Female	6 y	Turkish	NGLY1	3:25761538	NM_018297	11	c.1756C>T	NP_060767	p.Arg586Ter	Stop gain	rs1383370693	Father	/	Mol Genet Metab. 2019 Aug;127(4):368-372
Haijes HA, 2019	22	1	Female	15 y	/	NGLY1	3:25761063	NM_018297	12	c.1853T>G	NP_060767	p.Leu618Ter	Stop gain	rs1365898166	Mother	/	Mol Genet Metab. 2019 Aug;127(4):368-372
Haijes HA, 2019	22	1	Female	15 y	/	NGLY1	3:25761680-25761683	NM_018297	11	c.1612-1_1614dupGGTA	NP_060767	p.Tyr539Glyfs	Frameshift	/	Father	/	Mol Genet Metab. 2019 Aug;127(4):368-372
van Keulen BJ, 2019	23	1	Female	8 y	/	NGLY1	3:25761079	NM_018297	12	c.1837delA	NP_060767	p.Ile613fs	Frameshift	/	Mother	/	Physiol Rep. 2019 Feb;7(3):e13979
van Keulen BJ, 2019	23	1	Female	8 y	/	NGLY1	3:25761079	NM_018297	12	c.1837delA	NP_060767	p.Ile613fs	Frameshift	/	Father	/	Physiol Rep. 2019 Feb;7(3):e13979
Chang CA,2019	24	1	Female	5 y	Libya	NGLY1	3:25773830	NM_018297	9	c.1405C>T	NP_060767	p.Arg469Ter	Stop gain	rs768131676	Mother	/	JIMD Rep. 2019 Jul 22;49(1):21-29
Chang CA,2019	24	1	Female	5 y	Libya	NGLY1	3:25773830	NM_018297	9	c.1405C>T	NP_060767	p.Arg469Ter	Stop gain	rs768131676	Father	/	JIMD Rep. 2019 Jul 22;49(1):21-29
Ge H, 2020	25	1	Female	10 m	Chinese	NGLY1	3:25775455	NM_018297	8	c.1168C>T	NP_060767	p.Arg390Ter	Stop gain	rs751805500	Mother	/	BMC Med Genet. 2020 Jun 23;21(1):135
Ge H, 2020	25	1	Female	10 m	Chinese	NGLY1	3:25775467	NM_018297	8	c.1156G>T	NP_060767	p.Asp386Tyr	Missense	/	Father	/	BMC Med Genet. 2020 Jun 23;21(1):135
Panneman DM, 2020	26	1	/	/	Caucasian	NGLY1	3:25775422	NM_018297	8	c.1201A>T	NP_060767	p.Arg401Ter	Stop gain	rs201337954	/	/	Clin Genet. 2020 Apr;97(4):556-566
Panneman DM, 2020	26	1	/	/	Caucasian	NGLY1	3:25781100	NM_018297	5	c.849T>G	NP_060767	p.Cys283Trp	Missense	/	/	/	Clin Genet. 2020 Apr;97(4):556-566
Panneman DM, 2020	27	1	/	/	Caucasian	NGLY1	3:25775422	NM_018297	8	c.1201A>T	NP_060767	p.Arg401Ter	Stop gain	rs201337954	/	/	Clin Genet. 2020 Apr;97(4):556-566
Panneman DM, 2020	27	1	/	/	Caucasian	NGLY1	3:25775422	NM_018297	8	c.1201A>T	NP_060767	p.Arg401Ter	Stop gain	rs201337954	/	/	Clin Genet. 2020 Apr;97(4):556-566
Panneman DM, 2020	28	1	/	/	Caucasian	NGLY1	3:25775422	NM_018297	8	c.1201A>T	NP_060767	p.Arg401Ter	Stop gain	rs201337954	/	/	Clin Genet. 2020 Apr;97(4):556-566
Panneman DM, 2020	28	1	/	/	Caucasian	NGLY1	3:25777577	NM_018297	7	c.1067A>G	NP_060767	p.Glu356Gly	Missense	/	/	/	Clin Genet. 2020 Apr;97(4):556-566
Panneman DM, 2020	29	1	/	/	Caucasian	NGLY1	3:25761079	NM_018297	12	c.1837delA	NP_060767	p.Ile613fs	Frameshift	/	/	/	Clin Genet. 2020 Apr;97(4):556-566
Panneman DM, 2020	29	1	/	/	Caucasian	NGLY1	3:25761079	NM_018297	12	c.1837delA	NP_060767	p.Ile613fs	Frameshift	/	/	/	Clin Genet. 2020 Apr;97(4):556-566
Abuduxikuer K, 2020	30	1	Male	17 m	Chinese	NGLY1	3:25775392	NM_018297	8	c.1231C>T	NP_060767	p.Arg411Ter	Stop gain	rs146140738	Mother	/	J Hum Genet. 2020 Apr;65(4):387-396
Abuduxikuer K, 2020	30	1	Male	17 m	Chinese	NGLY1	3:25777619	NM_018297	7	c.1025A>G	NP_060767	p.Tyr342Cys	Missense	rs757712371	Father	/	J Hum Genet. 2020 Apr;65(4):387-396
Abuduxikuer K, 2020	30	2	Female	5 y	Chinese	NGLY1	3:25775392	NM_018297	8	c.1231C>T	NP_060767	p.Arg411Ter	Stop gain	rs146140738	Mother	/	J Hum Genet. 2020 Apr;65(4):387-396
Abuduxikuer K, 2020	30	2	Female	5 y	Chinese	NGLY1	3:25777619	NM_018297	7	c.1025A>G	NP_060767	p.Tyr342Cys	Missense	rs757712371	Father	/	J Hum Genet. 2020 Apr;65(4):387-396
Abuduxikuer K, 2020	31	1	Female	19 m	Chinese	NGLY1	3:25775392	NM_018297	8	c.1231C>T	NP_060767	p.Arg411Ter	Stop gain	rs146140738	Mother	/	J Hum Genet. 2020 Apr;65(4):387-396
Abuduxikuer K, 2020	31	1	Female	19 m	Chinese	NGLY1	3:25777619	NM_018297	7	c.1025A>G	NP_060767	p.Tyr342Cys	Missense	rs757712371	Father	/	J Hum Genet. 2020 Apr;65(4):387-396
Abuduxikuer K, 2020	32	1	Female	8 m	Chinese	NGLY1	3:25778822	NM_018297	6	c.1003+3A>G	NP_060767	/	Splice donor	/	Mother	/	J Hum Genet. 2020 Apr;65(4):387-396
Abuduxikuer K, 2020	32	1	Female	8 m	Chinese	NGLY1	3:25761642-25761657	NM_018297	11	c.1637-1652delCATCTTTTGCTTATAT	NP_060767	p.Ser546PhefsTer	Frameshift	/	Father	/	J Hum Genet. 2020 Apr;65(4):387-396
Abuduxikuer K, 2020	32	2	Female	4 y	Chinese	NGLY1	3:25778822	NM_018297	6	c.1003+3A>G	NP_060767	/	Splice donor	/	Mother	/	J Hum Genet. 2020 Apr;65(4):387-396
Abuduxikuer K, 2020	32	2	Female	4 y	Chinese	NGLY1	3:25761642-25761657	NM_018297	11	c.1637-1652delCATCTTTTGCTTATAT	NP_060767	p.Ser546PhefsTer	Frameshift	/	Father	/	J Hum Genet. 2020 Apr;65(4):387-396
Abuduxikuer K, 2020	33	1	Male	10 m	Chinese	NGLY1	3:25778846	NM_018297	6	c.982C>G	NP_060767	p.Arg328Gly	Missense	/	Mother	consanguineous	J Hum Genet. 2020 Apr;65(4):387-396
Abuduxikuer K, 2020	33	1	Male	10 m	Chinese	NGLY1	3:25778846	NM_018297	6	c.982C>G	NP_060767	p.Arg328Gly	Missense	/	Father	consanguineous	J Hum Genet. 2020 Apr;65(4):387-396
Rios-Flores IM, 2020	34	1	Male	5 y	Mexico	NGLY1	3:25792717	NM_018297	4	c.531dupC	NP_060767	p.Asn178Glnfs*9	frameshift	rs1559544313	Mother	/	Eur J Med Genet. 2020 Aug;63(8):103952
Rios-Flores IM, 2020	34	1	Male	5 y	Mexico	NGLY1	3:25761025	NM_018297	12	c.1891delC	NP_060767	p.Gln631fs	frameshift	rs587776982	Father	/	Eur J Med Genet. 2020 Aug;63(8):103952
Lipiński P, 2020	35	1	/	1 y	Polish	NGLY1	3:25775422	NM_018297	8	c.1201A>T	NP_060767	p.Arg401Ter	Stop gain	rs201337954	/	/	JIMD Rep. 2020 Jan 30;51(1):82-88
Lipiński P, 2020	35	1	/	1 y	Polish	NGLY1	3:25805799	NM_018297	3	c.250G>T	NP_060767	p.Glu84Ter	Stop gain	rs1437209301	/	/	JIMD Rep. 2020 Jan 30;51(1):82-88
Lipari Pinto P, 2020	36	1	Male	8 y	European	NGLY1	3:25761025	NM_018297	12	c.1891delC	NP_060767	p.Gln631fs	frameshift	rs587776982	Mother	/	JIMD Rep. 2020 Apr 10;53(1):2-9
Lipari Pinto P, 2020	36	1	Male	8 y	European	NGLY1	3:25761025	NM_018297	12	c.1891delC	NP_060767	p.Gln631fs	frameshift	rs587776982	Father	/	JIMD Rep. 2020 Apr 10;53(1):2-9
Lipiński P, 2020	37	1	/	/	Polish	NGLY1	3:25761504	NM_018297	11	c.1789+1G>A	NP_060767	/	Splice donor	rs1261363915	/	/	Pol J Pathol. 2020;71(1):66-68
Lipiński P, 2020	37	1	/	/	Polish	NGLY1	3:25777581	NM_018297	7	c.1063T>C	NP_060767	p.Cys355Arg	Missense	rs762908677	/	/	Pol J Pathol. 2020;71(1):66-68
Kariminejad A, 2021	38	1	Male	30 y	Iranian	NGLY1	3:25781241	NM_018297	5	c.708G>T	NP_060767	p.Trp236Cys	Missense	rs1575622282	Mother	consanguineous	Eur J Med Genet. 2021 Mar;64(3):104146
Kariminejad A, 2021	38	1	Male	30 y	Iranian	NGLY1	3:25781241	NM_018297	5	c.708G>T	NP_060767	p.Trp236Cys	Missense	rs1575622282	Father	consanguineous	Eur J Med Genet. 2021 Mar;64(3):104146
Kariminejad A, 2021	38	2	Male	10 y	Iranian	NGLY1	3:25781241	NM_018297	5	c.708G>T	NP_060767	p.Trp236Cys	Missense	rs1575622282	Mother	consanguineous	Eur J Med Genet. 2021 Mar;64(3):104146
Kariminejad A, 2021	38	2	Male	10 y	Iranian	NGLY1	3:25781241	NM_018297	5	c.708G>T	NP_060767	p.Trp236Cys	Missense	rs1575622282	Father	consanguineous	Eur J Med Genet. 2021 Mar;64(3):104146
Kariminejad A, 2021	38	3	Female	35 y	Iranian	NGLY1	3:25781241	NM_018297	5	c.708G>T	NP_060767	p.Trp236Cys	Missense	rs1575622282	Mother	consanguineous	Eur J Med Genet. 2021 Mar;64(3):104146
Kariminejad A, 2021	38	3	Female	35 y	Iranian	NGLY1	3:25781241	NM_018297	5	c.708G>T	NP_060767	p.Trp236Cys	Missense	rs1575622282	Father	consanguineous	Eur J Med Genet. 2021 Mar;64(3):104146
Kariminejad A, 2021	39	1	Female	14 y	Iranian	NGLY1	3:25775454	NM_018297	8	c.1169G>A	NP_060767	p.Arg390Gln	Missense	rs1135401728	Mother	consanguineous	Eur J Med Genet. 2021 Mar;64(3):104146
Kariminejad A, 2021	39	1	Female	14 y	Iranian	NGLY1	3:25775454	NM_018297	8	c.1169G>A	NP_060767	p.Arg390Gln	Missense	rs1135401728	Father	consanguineous	Eur J Med Genet. 2021 Mar;64(3):104146
Kariminejad A, 2021	39	2	Female	29 y	Iranian	NGLY1	3:25775454	NM_018297	8	c.1169G>A	NP_060767	p.Arg390Gln	Missense	rs1135401728	Mother	consanguineous	Eur J Med Genet. 2021 Mar;64(3):104146
Kariminejad A, 2021	39	2	Female	29 y	Iranian	NGLY1	3:25775454	NM_018297	8	c.1169G>A	NP_060767	p.Arg390Gln	Missense	rs1135401728	Father	consanguineous	Eur J Med Genet. 2021 Mar;64(3):104146
Dabaj I,2021	40	1	Female	3 y	European	NGLY1	3:25778846	NM_018297	6	c.982C>T	NP_060767	p.Arg328Cys	Missense	/	Mother	consanguineous	Life (Basel). 2021 Feb 27;11(3):187
Dabaj I,2021	40	1	Female	3 y	European	NGLY1	3:25778846	NM_018297	6	c.982C>T	NP_060767	p.Arg328Cys	Missense	/	Father	consanguineous	Life (Basel). 2021 Feb 27;11(3):187
Pradhan M, 2021	41	1	Male	2 y	/	NGLY1	3:25778874	NM_018297	6	c.953T>C	NP_060767	p.Leu318Pro	Missense	/	/	consanguineous	Stem Cell Res. 2021 Jul;54:102400
Pradhan M, 2021	41	1	Male	2 y	/	NGLY1	3:25775454	NM_018297	8	c.1169G>C	NP_060767	p.Arg390Pro	Missense	rs1135401728	/	consanguineous	Stem Cell Res. 2021 Jul;54:102400
Kalfon，2022	42	0.5	Female	6 m	Israeli	NGLY1	3:25773941	NM_018297	9	c.1294G>T	NP_060767	p. Glu432Ter	Stop gain	rs992161646	Mother	consanguineous	Mol Genet Genomic Med. 2022 Jan;10(1):e1849
Kalfon，2022	42	0.5	Female	6 m	Israeli	NGLY1	3:25773941	NM_018297	9	c.1294G>T	NP_060767	p. Glu432Ter	Stop gain	rs992161646	Father	consanguineous	Mol Genet Genomic Med. 2022 Jan;10(1):e1849
Kalfon，2022	42	3	Male	3 y	Israeli	NGLY1	3:25773941	NM_018297	9	c.1294G>T	NP_060767	p. Glu432Ter	Stop gain	rs992161646	Mother	consanguineous	Mol Genet Genomic Med. 2022 Jan;10(1):e1849
Kalfon，2022	42	3	Male	3 y	Israeli	NGLY1	3:25773941	NM_018297	9	c.1294G>T	NP_060767	p. Glu432Ter	Stop gain	rs992161646	Father	consanguineous	Mol Genet Genomic Med. 2022 Jan;10(1):e1849
Kalfon，2022	42	12	Female	12 y	Israeli	NGLY1	3:25773941	NM_018297	9	c.1294G>T	NP_060767	p. Glu432Ter	Stop gain	rs992161646	Mother	consanguineous	Mol Genet Genomic Med. 2022 Jan;10(1):e1849
Kalfon，2022	42	12	Female	12 y	Israeli	NGLY1	3:25773941	NM_018297	9	c.1294G>T	NP_060767	p. Glu432Ter	Stop gain	rs992161646	Father	consanguineous	Mol Genet Genomic Med. 2022 Jan;10(1):e1849
258188	43	1	Female	9y1m	/	NGLY1	3:25775422	NM_018297	8	c.1201A​>T	NP_060767	p.Arg401Ter	Stop gain	rs201337954	Mother	/	DECIPHER
258188	43	1	Female	9y1m	/	NGLY1	3:25775422	NM_018297	8	c.1201A​>T	NP_060767	p.Arg401Ter	Stop gain	rs201337954	Father	/	DECIPHER
258229	44	1	Male	8y9m	/	NGLY1	3:25775422	NM_018297	8	c.1201A​>T	NP_060767	p.Arg401Ter	Stop gain	rs201337954	Mother	/	DECIPHER
258229	44	1	Male	8y9m	/	NGLY1	3:25778898	NM_018297	6	c.930C>T	NP_060767	p.Gly310=	splice donor	rs745814294	Father	/	DECIPHER
258247	45	1	Female	4y9m	/	NGLY1	3:25773830	NM_018297	9	c.1405C​>T	NP_060767	p.Arg469Ter	Stop gain	rs768131676	Mother	/	DECIPHER
258247	45	1	Female	4y9m	/	NGLY1	3:25760962-25760963	NM_018297	12	c.1952_1953TC>AG	NP_060767	p.Phe651Ter	Stop gain	/	Father	/	DECIPHER
262360	46	1	Female	7y7m	/	NGLY1	3:25777619	NM_018297	7	c.1025A​>G	NP_060767	p.Tyr342Cys	Missense	rs757712371	Father	/	DECIPHER
262360	46	1	Female	7y7m	/	NGLY1	3:25777494	NM_018297	7	c.1149+1G​>A	NP_060767	/	Splice donor	rs957135878	Mother	/	DECIPHER
264084	47	1	Female	3y10m	/	NGLY1	3:25792693	NM_018297	4	c.554A​>G	NP_060767	p.Tyr185Cys	Missense	rs1185701065	Father	/	DECIPHER
264084	47	1	Female	3y10m	/	NGLY1	3:25792693	NM_018297	4	c.554A​>G	NP_060767	p.Tyr185Cys	Missense	rs1185701065	Mother	/	DECIPHER
304140	48	1	Male	5y4m	/	NGLY1	3:25770786	NM_018297	10	c.1449​delC	NP_060767	p.Cys484ValfsTer17	Frameshift	/	Father	/	DECIPHER
304140	48	1	Male	5y4m	/	NGLY1	3:25770786	NM_018297	10	c.1449​delC	NP_060767	p.Cys484ValfsTer17	Frameshift	/	Mother	/	DECIPHER

## Sheet: Missense
Gene	Transcript	Nucleotide	Amino acid	Polyphen	Score	PROVEAN	Score	dbSNP ID	TOPMED (n=60,000)	GnomAD (n=15,708)	ExAC (n=60,706)	1000 Genomes (n=2,504)
NGLY1	NM_018297	c.982C>T	p.Arg328Cys	Damaging	1	Deleterious	-7.99	/	/	/	/	/
NGLY1	NM_018297	c.982C>G	p.Arg328Gly	Damaging	1	Deleterious	-6.992	/	/	/	/	/
NGLY1	NM_018297	c.1169G>A	p.Arg390Gln	Damaging	1	Deleterious	-3.925	rs1135401728	8e-06	/	/	/
NGLY1	NM_018297	c.1169G>C	p.Arg390Pro	Damaging	1	Deleterious	-6.869	rs1135401728	/	/	/	/
NGLY1	NM_018297	c.849T>G	p.Cys283Trp	Damaging	1	Deleterious	-10.374	/	/	/	/	/
NGLY1	NM_018297	c.1063T>C	p.Cys355Arg	Damaging	0.984	Deleterious	-11.285	rs762908677	2.4e-05	2.4e-05	5e-05	/
NGLY1	NM_018297	c.931G>A	p.Glu311Lys	Damaging	1	Deleterious	-3.995	rs201791209	8e-06	/	/	0.0002
NGLY1	NM_018297	c.1067A>G	p.Glu356Gly	Damaging	0.989	Deleterious	-6.741	/	/	/	/	/
NGLY1	NM_018297	c.953T>C	p.Leu318Pro	Damaging	1	Deleterious	-6.325	/	/	/	/	/
NGLY1	NM_018297	c.708G>T	p.Trp236Cys	Damaging	1	Deleterious	-12.536	rs1575622282	/	/	/	/
NGLY1	NM_018297	c.730T>C	p.Trp244Arg	Damaging	1	Deleterious	-13.5	rs1135401729	/	/	/	/
NGLY1	NM_018297	c.1025A>G	p.Tyr342Cys	Damaging	1	Deleterious	-7.637	rs757712371	8e-06	/	/	/
NGLY1	NM_018297	c.554A​>G	p.Tyr185Cys	Damaging	1	Deleterious	-8.545	rs1185701065	8e-06	2.4e-05	/	/
NGLY1	NM_018297	c.1156G>T	p.Asp386Tyr	Damaging	1	Deleterious	-8.806	/	/	/	/	/

## Sheet: Statistical analysis
inframe deletion	2	1.66667
Splice acceptor	4	3.33333
Splice donor	8	6.66667
Frameshift	23	19.1667
Missense	30	25
Stop gain	53	44.1667
