# Supplementary material for: Comprehensive Analysis of the Structure and Function of Peptide:N-Glycanase 1 and Relationship with Congenital Disorder of Deglycosylation
Source: Nutrients. 2022 Apr 19;14(9):1690. doi: 10.3390/nu14091690 (PMC9102325; doi:10.3390/nu14091690)
Supplement: Supplementary file 1 [file nutrients-14-01690-s001.zip › Supplementary Table S3. Functional prediction for missense mutations by missense3D.xlsx]

## Sheet: Sheet1
Gene	Transcript	Nucleotide	Amino acid	Prediction	Buried Pro introduced	Clash	Secondary structure altered	Buried charge switch	Buried charge replaced	Buried H-bond breakage	Buried salt bridge breakage	Cavity volume altered	Buried / exposed switch
NGLY1	NM_018297	c.554A​>G	p.Tyr185Cys	0	/	/	/	/	/	/	/	/	/
NGLY1	NM_018297	c.708G>T	p.Trp236Cys	1	/	/	/	/	/	/	/	Expanded by 75.384 Å^3	/
NGLY1	NM_018297	c.730T>C	p.Trp244Arg	1	/	/	/	/	/	/	/	Expanded by 141.912 Å^3	/
NGLY1	NM_018297	c.849T>G	p.Cys283Trp	2	/	This substitution triggers clash alert. The local clash score for wild type is 21.31 and the local clash score for mutant is 46.03.	/	/	/	/	/	/	This substitution results in a change between buried and exposed state of the target variant residue. Cys is buried (RSA 1.4%) and Trp is exposed (RSA 21.1%).
NGLY1	NM_018297	c.931G>A	p.Glu311Lys	1	/	/	/	This substitution replaces a buried negative-charged residue (Glu, RSA 4.1%) with a positive-charged residue (Lys).	/	/	/	/	/
NGLY1	NM_018297	c.953T>C	p.Leu318Pro	3	A buried proline was introduced.	/	/	This substitution results in a change between buried and exposed state of the target variant residue. Leu is buried (RSA 0.0%) and Pro is exposed (RSA 10.2%).	/	/	/	Expanded by 86.184 Å^3	/
NGLY1	NM_018297	c.982C>T	p.Arg328Cys	4	/	/	/	/	This substitution replaces a buried charged residue (Arg, RSA 0.4%) with an uncharged residue (Gly).	This substitution disrupts all side-chain / side-chain H-bond(s) and/or side-chain / main-chain bond(s) H-bonds formed by a buried Arg residue (RSA 0.4%)	This substitution disrupts a salt bridge formed by NH1 atom of Arg 328 and OE1 atom of Glu 440 (distance: 4.438 Å). The wild-type Arg residue has RSA of 0.4%	Expanded by 88.128 Å^3	/
NGLY1	NM_018297	c.982C>G	p.Arg328Gly	3	/	/	/	/	This substitution replaces a buried charged residue (Arg, RSA 0.4%) with an uncharged residue (Cys).	This substitution disrupts all side-chain / side-chain H-bond(s) and/or side-chain / main-chain bond(s) H-bonds formed by a buried Arg residue (RSA 0.4%)	This substitution disrupts a salt bridge formed by NH1 atom of Arg 328 and OE1 atom of Glu 440 (distance: 4.438 Å). The wild-type Arg residue has RSA of 0.4%.	/	/
NGLY1	NM_018297	c.1025A>G	p.Tyr342Cys	2	/	/	/	/	/	This substitution disrupts all side-chain / side-chain H-bond(s) and/or side-chain / main-chain bond(s) H-bonds formed by a buried Tyr residue (RSA 3.6%).	/	Expanded by 89.424 Å^3
NGLY1	NM_018297	c.1063T>C	p.Cys355Arg	1	/	/	/	/	/	/	/	/	This substitution results in a change between buried and exposed state of the target variant residue. CYS is buried (RSA 1.4%) and ARG is exposed (RSA 18.9%).
NGLY1	NM_018297	c.1067A>G	p.Glu356Gly	0	/	/	/	/	/	/	/	/	/
NGLY1	NM_018297	c.1156G>T	p.Asp386Tyr	1								Expanded by 89.208 Å^3
NGLY1	NM_018297	c.1169G>A	p.Arg390Gln	1	/	/	/	/	This substitution replaces a buried charged residue (Arg, RSA 2.4%) with an uncharged residue (Gln).	/	/	/	/
NGLY1	NM_018297	c.1169G>C	p.Arg390Pro	5	A buried proline was introduced.	/	This substitution changes 'G' (3-turn helix) to 'T' (hydrogen bonded turn).	/	/	This substitution disrupts all side-chain / side-chain H-bond(s) and/or side-chain / main-chain bond(s) H-bonds formed by a buried Arg residue (RSA 2.4%).	/	Expanded by 136.944 Å^3	This substitution results in a change between buried and exposed state of the target variant residue. ARG is buried (RSA 2.4%) and PRO is exposed (RSA 13.2%).
